# Supplementary material for: Permselectivity and Ionic Conductivity Study of Na+ and Br− Ions in Graphene Oxide-Based Membranes for Redox Flow Batteries
Source: Membranes (Basel). 2023 Jul 26;13(8):695. doi: 10.3390/membranes13080695 (PMC10456580; doi:10.3390/membranes13080695)
Supplement: Supplementary file 1 [file membranes-13-00695-s001.zip]

Archive with 1 entries (1 files):
- membranes-2488511-supplementary.pdf
